# Supplementary material for: Effect of n-Octadecylphosphonic Acid Coating on Zeolite 5A for Adsorptive Separation of Carbon Dioxide and Propylene
Source: Molecules. 2026 Feb 5;31(3):564. doi: 10.3390/molecules31030564 (PMC12899014; doi:10.3390/molecules31030564)
Supplement: Supplementary file 1 [file molecules-31-00564-s001.zip]

Archive with 1 entries (1 files):
- molecules-4119539-supplementary.pdf
